# Supplementary material for: A Guide to Implementing Immune Checkpoint Inhibitors within a Cancer Program: Experience from a Large Canadian Community Centre
Source: Curr Oncol. 2022 Feb 4;29(2):869–80. doi: 10.3390/curroncol29020074 (PMC8870472; doi:10.3390/curroncol29020074)
Supplement: Supplementary file 1 [file curroncol-29-00074-s001.zip]

Archive with 1 entries (1 files):
- curroncol-1545725-supplementary.pdf
